# Supplementary material for: Utilization of Wild Edible Plants by the Tai Yoy Ethnic Group in Akat Amnuai District, Sakon Nakhon Province, Thailand
Source: Biology (Basel). 2025 Dec 20;15(1):15. doi: 10.3390/biology15010015 (PMC12784834; doi:10.3390/biology15010015)
Supplement: Supplementary file 1 [file biology-15-00015-s001.zip]

Archive with 1 entries (1 files):
- biology-4009440-supplementary.pdf
